# Supplementary material for: Overexpression of COL3A1 confers a poor prognosis in human bladder cancer identified by co-expression analysis
Source: Oncotarget. 2017 Jul 28;8(41):70508–20. doi: 10.18632/oncotarget.19733 (PMC5642573; doi:10.18632/oncotarget.19733)
Supplement: Supplementary file 2 [file oncotarget-08-70508-s002.xlsx]

## Sheet: Sheet1
Supplementary Table 1: Enriched biological process of genes in blue module
Category	Term	Count	%	P value	Genes	List total	Pop hits	Pop total	Fold enrichment	Bonferroni	Benjamini	FDR
GOTERM_BP_FAT	GO:0007155~cell adhesion	27	26.7327	4.66853e-14	NRP2, AEBP1, PLXNC1, TNC, COL3A1, FERMT2, POSTN, CXCL12, ISLR, SRPX, WISP1, TGFBI, COL6A3, COL6A2, COL6A1, COL11A1, FN1, ACTN1, COL16A1, COL5A1, EMILIN1, TNFAIP6, ITGA5, VCAN, ANTXR1, ADAM12, CDH11	85	700	13528	6.13876	3.70184e-11	3.70184e-11	7.16538e-11
GOTERM_BP_FAT	GO:0022610~biological adhesion	27	26.7327	4.83099e-14	NRP2, AEBP1, PLXNC1, TNC, COL3A1, FERMT2, POSTN, CXCL12, ISLR, SRPX, WISP1, TGFBI, COL6A3, COL6A2, COL6A1, COL11A1, FN1, ACTN1, COL16A1, COL5A1, EMILIN1, TNFAIP6, ITGA5, VCAN, ANTXR1, ADAM12, CDH11	85	701	13528	6.13	3.82494e-11	1.91247e-11	7.40297e-11
GOTERM_BP_FAT	GO:0030198~extracellular matrix organization	14	13.8614	6.04354e-14	LUM, COL3A1, CCDC80, POSTN, DCN, COL5A2, COL5A1, EMILIN1, TGFBI, COL1A2, COL6A2, LOX, ADAMTS2, COL11A1	85	104	13528	21.4244	4.78337e-11	1.59446e-11	9.25815e-11
GOTERM_BP_FAT	GO:0043062~extracellular structure organization	15	14.8515	1.18501e-12	TNC, LUM, COL3A1, CCDC80, POSTN, DCN, COL5A2, COL5A1, EMILIN1, TGFBI, COL1A2, COL6A2, LOX, ADAMTS2, COL11A1	85	163	13528	14.646	9.38561e-10	2.3464e-10	1.81666e-09
GOTERM_BP_FAT	GO:0030199~collagen fibril organization	8	7.92079	3.85591e-10	LUM, COL3A1, COL1A2, LOX, COL5A2, COL11A1, ADAMTS2, COL5A1	85	29	13528	43.9043	3.05388e-07	6.10776e-08	5.91102e-07
GOTERM_BP_FAT	GO:0001501~skeletal system development	13	12.8713	5.94214e-07	AEBP1, FBN1, COL3A1, PRRX1, POSTN, GAS1, COL5A2, INHBA, CTSK, COL1A2, COL11A1, COL10A1, CDH11	85	319	13528	6.48586	0.000470507	7.84332e-05	0.000910913
GOTERM_BP_FAT	GO:0043588~skin development	5	4.9505	2.91863e-05	COL3A1, COL1A2, COL5A2, ADAMTS2, COL5A1	85	29	13528	27.4402	0.0228508	0.00329683	0.0447326
GOTERM_BP_FAT	GO:0009611~response to wounding	12	11.8812	0.000418813	TNFAIP6, PLSCR4, ITGA5, TNC, COL3A1, C1R, VCAN, C1S, LOX, TPM1, COL5A1, FN1	85	530	13528	3.60346	0.282347	0.040623	0.640108
GOTERM_BP_FAT	GO:0032963~collagen metabolic process	4	3.9604	0.000676358	COL3A1, ADAMTS2, COL5A1, MMP11	85	28	13528	22.7361	0.414832	0.0578018	1.03183
GOTERM_BP_FAT	GO:0044259~multicellular organismal macromolecule metabolic process	4	3.9604	0.000915662	COL3A1, ADAMTS2, COL5A1, MMP11	85	31	13528	20.5359	0.515935	0.0699841	1.39452
GOTERM_BP_FAT	GO:0042060~wound healing	7	6.93069	0.00119499	PLSCR4, ITGA5, COL3A1, LOX, TPM1, COL5A1, FN1	85	191	13528	5.83283	0.612097	0.0824892	1.8163
GOTERM_BP_FAT	GO:0044236~multicellular organismal metabolic process	4	3.9604	0.00154094	COL3A1, ADAMTS2, COL5A1, MMP11	85	37	13528	17.2057	0.705172	0.0967719	2.33632
GOTERM_BP_FAT	GO:0007507~heart development	7	6.93069	0.00218041	NRP2, FBN1, COL3A1, PDLIM3, COL11A1, TPM1, COL5A1	85	215	13528	5.18172	0.822498	0.12452	3.29081
GOTERM_BP_FAT	GO:0006029~proteoglycan metabolic process	4	3.9604	0.00238281	SULF2, SULF1, DCN, COL11A1	85	43	13528	14.8049	0.848843	0.126249	3.59109
GOTERM_BP_FAT	GO:0006928~cell motion	10	9.90099	0.00268104	NRP2, CTHRC1, ITGA5, CALD1, VCAN, GAS1, TPM1, CXCL12, COL5A1, FN1	85	475	13528	3.35059	0.880715	0.132161	4.03196
GOTERM_BP_FAT	GO:0030036~actin cytoskeleton organization	7	6.93069	0.00279672	CALD1, FERMT2, PDLIM3, ACTN1, ANTXR1, TPM1, FLNA	85	226	13528	4.92952	0.891185	0.129451	4.20246
GOTERM_BP_FAT	GO:0030029~actin filament-based process	7	6.93069	0.00383735	CALD1, FERMT2, PDLIM3, ACTN1, ANTXR1, TPM1, FLNA	85	241	13528	4.6227	0.952405	0.163994	5.72356
GOTERM_BP_FAT	GO:0001568~blood vessel development	7	6.93069	0.00415791	NRP2, COL3A1, COL1A2, PRRX1, LOX, CXCL12, COL5A1	85	245	13528	4.54723	0.963114	0.167506	6.18756
GOTERM_BP_FAT	GO:0001944~vasculature development	7	6.93069	0.00467545	NRP2, COL3A1, COL1A2, PRRX1, LOX, CXCL12, COL5A1	85	251	13528	4.43853	0.975563	0.177453	6.93217
GOTERM_BP_FAT	GO:0008589~regulation of smoothened signaling pathway	3	2.9703	0.00487712	PRRX1, RAB23, GAS1	85	17	13528	28.0858	0.979186	0.176018	7.22083
GOTERM_BP_FAT	GO:0051270~regulation of cell motion	6	5.94059	0.00697682	CLIC4, ACTN1, GREM1, NEXN, TPM1, CXCL12	85	193	13528	4.94776	0.996093	0.232063	10.1769
GOTERM_BP_FAT	GO:0051271~negative regulation of cell motion	4	3.9604	0.00701512	CLIC4, ACTN1, GREM1, TPM1	85	63	13528	10.1049	0.996211	0.223869	10.23
GOTERM_BP_FAT	GO:0016477~cell migration	7	6.93069	0.00735504	NRP2, CTHRC1, ITGA5, VCAN, CXCL12, COL5A1, FN1	85	276	13528	4.03649	0.997111	0.224467	10.6999
GOTERM_BP_FAT	GO:0042471~ear morphogenesis	4	3.9604	0.00797694	MAFB, PRRX1, GAS1, COL11A1	85	66	13528	9.64563	0.998241	0.232253	11.5537
GOTERM_BP_FAT	GO:0007044~cell-substrate junction assembly	3	2.9703	0.00885679	ITGA5, ACTN1, FN1	85	23	13528	20.7591	0.999129	0.2456	12.7487
GOTERM_BP_FAT	GO:0007517~muscle organ development	6	5.94059	0.0100414	AEBP1, TAGLN, TNC, COL6A3, COL11A1, TPM1	85	211	13528	4.52568	0.999662	0.264661	14.3337
GOTERM_BP_FAT	GO:0007015~actin filament organization	4	3.9604	0.010124	CALD1, PDLIM3, ACTN1, FLNA	85	72	13528	8.84183	0.999684	0.258058	14.4432
GOTERM_BP_FAT	GO:0018149~peptide cross-linking	3	2.9703	0.0112413	COL3A1, DCN, FN1	85	26	13528	18.3638	0.999871	0.273683	15.9117
GOTERM_BP_FAT	GO:0048870~cell motility	7	6.93069	0.0120436	NRP2, CTHRC1, ITGA5, VCAN, CXCL12, COL5A1, FN1	85	307	13528	3.62889	0.999932	0.281732	16.9516
GOTERM_BP_FAT	GO:0051674~localization of cell	7	6.93069	0.0120436	NRP2, CTHRC1, ITGA5, VCAN, CXCL12, COL5A1, FN1	85	307	13528	3.62889	0.999932	0.281732	16.9516
GOTERM_BP_FAT	GO:0007423~sensory organ development	6	5.94059	0.0139266	MAFB, PRRX1, GAS1, COL5A2, COL11A1, COL5A1	85	229	13528	4.16995	0.999985	0.309436	19.3452
GOTERM_BP_FAT	GO:0035113~embryonic appendage morphogenesis	4	3.9604	0.0168402	PRRX1, RAB23, GAS1, GREM1	85	87	13528	7.31738	0.999999	0.352025	22.9222
GOTERM_BP_FAT	GO:0030326~embryonic limb morphogenesis	4	3.9604	0.0168402	PRRX1, RAB23, GAS1, GREM1	85	87	13528	7.31738	0.999999	0.352025	22.9222
GOTERM_BP_FAT	GO:0000904~cell morphogenesis involved in differentiation	6	5.94059	0.0178538	NRP2, VCAN, ANTXR1, GAS1, CXCL12, FN1	85	244	13528	3.9136	0.999999	0.359735	24.1314
GOTERM_BP_FAT	GO:0007010~cytoskeleton organization	8	7.92079	0.0185511	CALD1, FERMT2, PDLIM3, ACTN1, ANTXR1, PALLD, TPM1, FLNA	85	436	13528	2.92024	1	0.361993	24.9529
GOTERM_BP_FAT	GO:0030334~regulation of cell migration	5	4.9505	0.0209424	CLIC4, GREM1, NEXN, TPM1, CXCL12	85	169	13528	4.70867	1	0.389219	27.7077
GOTERM_BP_FAT	GO:0043583~ear development	4	3.9604	0.0212304	MAFB, PRRX1, GAS1, COL11A1	85	95	13528	6.70118	1	0.384664	28.0329
GOTERM_BP_FAT	GO:0031589~cell-substrate adhesion	4	3.9604	0.0230234	COL3A1, ACTN1, ANTXR1, FN1	85	98	13528	6.49604	1	0.400966	30.0276
GOTERM_BP_FAT	GO:0035108~limb morphogenesis	4	3.9604	0.0236389	PRRX1, RAB23, GAS1, GREM1	85	99	13528	6.43042	1	0.40075	30.7003
GOTERM_BP_FAT	GO:0035107~appendage morphogenesis	4	3.9604	0.0236389	PRRX1, RAB23, GAS1, GREM1	85	99	13528	6.43042	1	0.40075	30.7003
GOTERM_BP_FAT	GO:0007389~pattern specification process	6	5.94059	0.0251982	SFRP2, MAFB, RAB23, GAS1, GREM1, CXCL12	85	267	13528	3.57647	1	0.41252	32.3777
GOTERM_BP_FAT	GO:0060173~limb development	4	3.9604	0.0261897	PRRX1, RAB23, GAS1, GREM1	85	103	13528	6.1807	1	0.416634	33.4245
GOTERM_BP_FAT	GO:0048736~appendage development	4	3.9604	0.0261897	PRRX1, RAB23, GAS1, GREM1	85	103	13528	6.1807	1	0.416634	33.4245
GOTERM_BP_FAT	GO:0034329~cell junction assembly	3	2.9703	0.0267142	ITGA5, ACTN1, FN1	85	41	13528	11.6453	1	0.414995	33.972
GOTERM_BP_FAT	GO:0008544~epidermis development	5	4.9505	0.0275407	COL3A1, COL1A2, COL5A2, ADAMTS2, COL5A1	85	184	13528	4.32481	1	0.416942	34.8263
GOTERM_BP_FAT	GO:0032964~collagen biosynthetic process	2	1.9802	0.030668	COL3A1, COL5A1	85	5	13528	63.6612	1	0.44421	37.9664
GOTERM_BP_FAT	GO:0045880~positive regulation of smoothened signaling pathway	2	1.9802	0.030668	PRRX1, GAS1	85	5	13528	63.6612	1	0.44421	37.9664
GOTERM_BP_FAT	GO:0040012~regulation of locomotion	5	4.9505	0.0315148	CLIC4, GREM1, NEXN, TPM1, CXCL12	85	192	13528	4.14461	1	0.445562	38.7919
GOTERM_BP_FAT	GO:0003002~regionalization	5	4.9505	0.0341618	SFRP2, MAFB, RAB23, GAS1, GREM1	85	197	13528	4.03941	1	0.465092	41.3068
GOTERM_BP_FAT	GO:0007398~ectoderm development	5	4.9505	0.0352559	COL3A1, COL1A2, COL5A2, ADAMTS2, COL5A1	85	199	13528	3.99882	1	0.468316	42.3178
GOTERM_BP_FAT	GO:0032989~cellular component morphogenesis	7	6.93069	0.036817	NRP2, VCAN, ANTXR1, GAS1, TPM1, CXCL12, FN1	85	397	13528	2.80622	1	0.475786	43.7322
GOTERM_BP_FAT	GO:0009100~glycoprotein metabolic process	5	4.9505	0.0369351	GALNT10, SULF2, SULF1, DCN, COL11A1	85	202	13528	3.93943	1	0.469631	43.8379
GOTERM_BP_FAT	GO:0042692~muscle cell differentiation	4	3.9604	0.0394184	TNC, LGALS1, ADAM12, TPM1	85	121	13528	5.26125	1	0.48499	46.0173
GOTERM_BP_FAT	GO:0048598~embryonic morphogenesis	6	5.94059	0.0421068	MAFB, PRRX1, RAB23, GAS1, GREM1, COL11A1	85	307	13528	3.11048	1	0.501089	48.2875
GOTERM_BP_FAT	GO:0034446~substrate adhesion-dependent cell spreading	2	1.9802	0.0426733	ANTXR1, FN1	85	7	13528	45.4723	1	0.498821	48.7544
GOTERM_BP_FAT	GO:0043206~fibril organization	2	1.9802	0.0426733	COL3A1, COL5A1	85	7	13528	45.4723	1	0.498821	48.7544
GOTERM_BP_FAT	GO:0042472~inner ear morphogenesis	3	2.9703	0.0472749	MAFB, PRRX1, COL11A1	85	56	13528	8.52605	1	0.528611	52.4031
GOTERM_BP_FAT	GO:0035313~wound healing, spreading of epidermal cells	2	1.9802	0.0486208	ITGA5, COL5A1	85	8	13528	39.7882	1	0.531931	53.4235
GOTERM_BP_FAT	GO:0030336~negative regulation of cell migration	3	2.9703	0.048801	CLIC4, GREM1, TPM1	85	57	13528	8.37647	1	0.526521	53.5586
GOTERM_BP_FAT	GO:0034330~cell junction organization	3	2.9703	0.048801	ITGA5, ACTN1, FN1	85	57	13528	8.37647	1	0.526521	53.5586
GOTERM_BP_FAT	GO:0048704~embryonic skeletal system morphogenesis	3	2.9703	0.048801	PRRX1, GAS1, COL11A1	85	57	13528	8.37647	1	0.526521	53.5586
GOTERM_BP_FAT	GO:0048562~embryonic organ morphogenesis	4	3.9604	0.0497957	MAFB, PRRX1, GAS1, COL11A1	85	133	13528	4.78655	1	0.527231	54.2975
GOTERM_BP_FAT	GO:0045785~positive regulation of cell adhesion	3	2.9703	0.0534848	CCDC80, TPM1, EMILIN1	85	60	13528	7.95765	1	0.546855	56.9432
GOTERM_BP_FAT	GO:0030155~regulation of cell adhesion	4	3.9604	0.0535233	TGFBI, CCDC80, TPM1, EMILIN1	85	137	13528	4.6468	1	0.540669	56.9701
GOTERM_BP_FAT	GO:0040013~negative regulation of locomotion	3	2.9703	0.0550804	CLIC4, GREM1, TPM1	85	61	13528	7.82719	1	0.544888	58.0426
GOTERM_BP_FAT	GO:0002688~regulation of leukocyte chemotaxis	2	1.9802	0.066245	GREM1, CXCL12	85	11	13528	28.9369	1	0.607783	65.0314
GOTERM_BP_FAT	GO:0048592~eye morphogenesis	3	2.9703	0.0684252	GAS1, COL5A2, COL5A1	85	69	13528	6.91969	1	0.613822	66.2624
GOTERM_BP_FAT	GO:0007229~integrin-mediated signaling pathway	3	2.9703	0.070162	ITGA5, COL3A1, COL16A1	85	70	13528	6.82084	1	0.617196	67.2138
GOTERM_BP_FAT	GO:0000902~cell morphogenesis	6	5.94059	0.0704221	NRP2, VCAN, ANTXR1, GAS1, CXCL12, FN1	85	356	13528	2.68235	1	0.612532	67.3541
GOTERM_BP_FAT	GO:0006937~regulation of muscle contraction	3	2.9703	0.0736786	ANXA6, TPM1, MYL9	85	72	13528	6.63137	1	0.62381	69.064
GOTERM_BP_FAT	GO:0003007~heart morphogenesis	3	2.9703	0.075458	COL11A1, TPM1, COL5A1	85	73	13528	6.54053	1	0.627051	69.9625
GOTERM_BP_FAT	GO:0042474~middle ear morphogenesis	2	1.9802	0.0778148	PRRX1, GAS1	85	13	13528	24.4851	1	0.633035	71.1151
GOTERM_BP_FAT	GO:0048706~embryonic skeletal system development	3	2.9703	0.0827103	PRRX1, GAS1, COL11A1	85	77	13528	6.20076	1	0.650734	73.3784
GOTERM_BP_FAT	GO:0030201~heparan sulfate proteoglycan metabolic process	2	1.9802	0.0835464	SULF2, SULF1	85	14	13528	22.7361	1	0.648985	73.748
GOTERM_BP_FAT	GO:0048839~inner ear development	3	2.9703	0.0864141	MAFB, PRRX1, COL11A1	85	79	13528	6.04378	1	0.656424	74.9794
GOTERM_BP_FAT	GO:0048568~embryonic organ development	4	3.9604	0.0914749	MAFB, PRRX1, GAS1, COL11A1	85	172	13528	3.70123	1	0.67285	77.0219
GOTERM_BP_FAT	GO:0002683~negative regulation of immune system process	3	2.9703	0.0939682	INHBA, COL3A1, GREM1	85	83	13528	5.75252	1	0.677833	77.9698
GOTERM_BP_FAT	GO:0043462~regulation of ATPase activity	2	1.9802	0.0949044	TPM2, TPM1	85	16	13528	19.8941	1	0.676385	78.3162
GOTERM_BP_FAT	GO:0031532~actin cytoskeleton reorganization	2	1.9802	0.0949044	ANTXR1, FLNA	85	16	13528	19.8941	1	0.676385	78.3162
GOTERM_BP_FAT	GO:0007009~plasma membrane organization	2	1.9802	0.0949044	PLSCR4, COL5A1	85	16	13528	19.8941	1	0.676385	78.3162
GOTERM_BP_FAT	GO:0051605~protein maturation by peptide bond cleavage	3	2.9703	0.0997551	C1R, C1S, ADAMTS2	85	86	13528	5.55185	1	0.690332	80.0309
