# Supplementary material for: Overexpression of COL3A1 confers a poor prognosis in human bladder cancer identified by co-expression analysis
Source: Oncotarget. 2017 Jul 28;8(41):70508–20. doi: 10.18632/oncotarget.19733 (PMC5642573; doi:10.18632/oncotarget.19733)
Supplement: Supplementary file 3 [file oncotarget-08-70508-s003.xlsx]

## Sheet: Sheet1
Supplementary Table 2: Enriched KEGG pathways of genes in blue module
Term	Count	%	P value	Genes	List total	Pop hits	Pop total	Fold enrichment	Bonferroni	Benjamini	FDR
hsa04510:Focal adhesion	16	15.8416	5.12442e-13	TNC, COL3A1, ACTN1, COL5A2, COL5A1, FLNA, MYL9, ITGA5, COL6A3, COL1A2, COL6A2, COL6A1, PDGFC, COL11A1, MYLK, FN1	35	201	5085	11.565	1.74243e-11	1.74243e-11	4.50673e-10
hsa04512:ECM-receptor interaction	11	10.8911	8.3228e-11	ITGA5, TNC, COL6A3, COL3A1, COL1A2, COL6A2, COL6A1, COL5A2, COL11A1, COL5A1, FN1	35	84	5085	19.0255	2.82975e-09	1.41488e-09	7.31913e-08
hsa04810:Regulation of actin cytoskeleton	6	5.94059	0.0131829	ITGA5, ACTN1, PDGFC, MYLK, FN1, MYL9	35	215	5085	4.05449	0.363136	0.139636	11.015
